# Supplementary material for: Genomic diversity of diarrheagenic multidrug-resistant Escherichia coli across asymptomatic children and livestock in Nairobi, Kenya
Source: PLOS Glob Public Health. 2026 Apr 1;6(4):e0005644. doi: 10.1371/journal.pgph.0005644 (PMC13042725; doi:10.1371/journal.pgph.0005644)
Supplement: S1 Table — (TSV) [file pgph.0005644.s001.tsv]

Accession	Title	BioProject	BioSample	Status	Release Date	Created	Updated	Submission	SRA.filename
SRR35769269	WGS of goat stool 230	PRJNA1337292	SAMN52214446	ToBeReleased	2026-09-30	2025-10-10T15:35:56Z	2025-10-10T15:44:12Z	SUB15688251	L230-M3_S32_L001_R1_001.fastq.gz, L230-M3_S32_L001_R2_001.fastq.gz
SRR35769270	WGS of poultry stool 262	PRJNA1337292	SAMN52214447	ToBeReleased	2026-09-30	2025-10-10T15:35:56Z	2025-10-10T15:44:11Z	SUB15688251	L262-SM3_S55_L001_R1_001.fastq.gz, L262-SM3_S55_L001_R2_001.fastq.gz
SRR35769261	WGS of cow stool 137	PRJNA1337292	SAMN52214435	ToBeReleased	2026-09-30	2025-10-10T15:35:55Z	2025-10-10T15:44:04Z	SUB15688251	L137-S1_S8_L001_R1_001.fastq.gz, L137-S1_S8_L001_R2_001.fastq.gz
SRR35769219	WGS of child stool 252	PRJNA1337292	SAMN52214470	ToBeReleased	2026-09-30	2025-10-10T15:35:50Z	2025-10-10T15:44:03Z	SUB15688251	S252-S1_S27_L001_R1_001.fastq.gz, S252-S1_S27_L001_R2_001.fastq.gz
SRR35769229	WGS of child stool 378	PRJNA1337292	SAMN52214481	ToBeReleased	2026-09-30	2025-10-10T15:35:51Z	2025-10-10T15:43:58Z	SUB15688251	S378-M2_S18_L001_R1_001.fastq.gz, S378-M2_S18_L001_R2_001.fastq.gz
SRR35769267	WGS of poultry stool 197	PRJNA1337292	SAMN52214444	ToBeReleased	2026-09-30	2025-10-10T15:35:56Z	2025-10-10T15:43:57Z	SUB15688251	L197-S1_S23_L001_R1_001.fastq.gz, L197-S1_S23_L001_R2_001.fastq.gz
SRR35769246	WGS of poultry stool 281	PRJNA1337292	SAMN52214448	ToBeReleased	2026-09-30	2025-10-10T15:35:53Z	2025-10-10T15:43:56Z	SUB15688251	L281-M2_S63_L001_R1_001.fastq.gz, L281-M2_S63_L001_R2_001.fastq.gz
SRR35769253	WGS of child stool 064	PRJNA1337292	SAMN52214454	ToBeReleased	2026-09-30	2025-10-10T15:35:54Z	2025-10-10T15:43:55Z	SUB15688251	S064-M1_S25_L001_R1_001.fastq.gz, S064-M1_S25_L001_R2_001.fastq.gz
SRR35769195	WGS of poultry stool 171	PRJNA1337292	SAMN52214440	ToBeReleased	2026-09-30	2025-10-10T15:35:48Z	2025-10-10T15:43:55Z	SUB15688251	L171-S1_S48_L001_R1_001.fastq.gz, L171-S1_S48_L001_R2_001.fastq.gz
SRR35769249	WGS of child stool 029	PRJNA1337292	SAMN52214451	ToBeReleased	2026-09-30	2025-10-10T15:35:54Z	2025-10-10T15:43:55Z	SUB15688251	S029-M2_S33_L001_R1_001.fastq.gz, S029-M2_S33_L001_R2_001.fastq.gz
SRR35769201	WGS of child stool 643	PRJNA1337292	SAMN52214506	ToBeReleased	2026-09-30	2025-10-10T15:35:49Z	2025-10-10T15:43:54Z	SUB15688251	S643-M1_S60_L001_R1_001.fastq.gz, S643-M1_S60_L001_R2_001.fastq.gz
SRR35769223	WGS of child stool 423	PRJNA1337292	SAMN52214486	ToBeReleased	2026-09-30	2025-10-10T15:35:51Z	2025-10-10T15:43:53Z	SUB15688251	S423-M1_S43_L001_R1_001.fastq.gz, S423-M1_S43_L001_R2_001.fastq.gz
SRR35769262	WGS of child stool 159	PRJNA1337292	SAMN52214462	ToBeReleased	2026-09-30	2025-10-10T15:35:55Z	2025-10-10T15:43:53Z	SUB15688251	S159-M1_S9_L001_R1_001.fastq.gz, S159-M1_S9_L001_R2_001.fastq.gz
SRR35769212	WGS of child stool 473	PRJNA1337292	SAMN52214496	ToBeReleased	2026-09-30	2025-10-10T15:35:50Z	2025-10-10T15:43:53Z	SUB15688251	S473-M2_S6_L001_R1_001.fastq.gz, S473-M2_S6_L001_R2_001.fastq.gz
SRR35769222	WGS of child stool 430b	PRJNA1337292	SAMN52214487	ToBeReleased	2026-09-30	2025-10-10T15:35:50Z	2025-10-10T15:43:53Z	SUB15688251	S430-M3_S13_L001_R1_001.fastq.gz, S430-M3_S13_L001_R2_001.fastq.gz
SRR35769220	WGS of child stool 232a	PRJNA1337292	SAMN52214469	ToBeReleased	2026-09-30	2025-10-10T15:35:50Z	2025-10-10T15:43:52Z	SUB15688251	S232-S1_S73_L001_R1_001.fastq.gz, S232-S1_S73_L001_R2_001.fastq.gz
SRR35769250	WGS of cow stool 092	PRJNA1337292	SAMN52214434	ToBeReleased	2026-09-30	2025-10-10T15:35:54Z	2025-10-10T15:43:52Z	SUB15688251	L092-S1_S47_L001_R1_001.fastq.gz, L092-S1_S47_L001_R2_001.fastq.gz
SRR35769202	WGS of child stool 602	PRJNA1337292	SAMN52214505	ToBeReleased	2026-09-30	2025-10-10T15:35:49Z	2025-10-10T15:43:51Z	SUB15688251	S602-M2_S12_L001_R1_001.fastq.gz, S602-M2_S12_L001_R2_001.fastq.gz
SRR35769215	WGS of child stool 458b	PRJNA1337292	SAMN52214493	ToBeReleased	2026-09-30	2025-10-10T15:35:50Z	2025-10-10T15:43:51Z	SUB15688251	S458-S1_S75_L001_R1_001.fastq.gz, S458-S1_S75_L001_R2_001.fastq.gz
SRR35769228	WGS of pig stool 150	PRJNA1337292	SAMN52214437	ToBeReleased	2026-09-30	2025-10-10T15:35:51Z	2025-10-10T15:43:51Z	SUB15688251	L150-S1_S40_L001_R1_001.fastq.gz, L150-S1_S40_L001_R2_001.fastq.gz
SRR35769268	WGS of poultry stool 226	PRJNA1337292	SAMN52214445	ToBeReleased	2026-09-30	2025-10-10T15:35:56Z	2025-10-10T15:43:50Z	SUB15688251	L226-M3_S24_L001_R1_001.fastq.gz, L226-M3_S24_L001_R2_001.fastq.gz
SRR35769207	WGS of child stool 514	PRJNA1337292	SAMN52214501	ToBeReleased	2026-09-30	2025-10-10T15:35:49Z	2025-10-10T15:43:49Z	SUB15688251	S514-M2_S46_L001_R1_001.fastq.gz, S514-M2_S46_L001_R2_001.fastq.gz
SRR35769205	WGS of child stool 534	PRJNA1337292	SAMN52214502	ToBeReleased	2026-09-30	2025-10-10T15:35:49Z	2025-10-10T15:43:48Z	SUB15688251	S534-M1_S20_L001_R1_001.fastq.gz, S534-M1_S20_L001_R2_001.fastq.gz
SRR35769265	WGS of poultry stool 187	PRJNA1337292	SAMN52214442	ToBeReleased	2026-09-30	2025-10-10T15:35:56Z	2025-10-10T15:43:48Z	SUB15688251	L187-M2_S78_L001_R1_001.fastq.gz, L187-M2_S78_L001_R2_001.fastq.gz
SRR35769263	WGS of Food391	PRJNA1337292	SAMN52214432	ToBeReleased	2026-09-30	2025-10-10T15:35:55Z	2025-10-10T15:43:47Z	SUB15688251	F391-M1_S15_L001_R1_001.fastq.gz, F391-M1_S15_L001_R2_001.fastq.gz
SRR35769204	WGS of child stool 542	PRJNA1337292	SAMN52214503	ToBeReleased	2026-09-30	2025-10-10T15:35:49Z	2025-10-10T15:43:47Z	SUB15688251	S542-M1_S28_L001_R1_001.fastq.gz, S542-M1_S28_L001_R2_001.fastq.gz
SRR35769231	WGS of child stool 357	PRJNA1337292	SAMN52214479	ToBeReleased	2026-09-30	2025-10-10T15:35:51Z	2025-10-10T15:43:47Z	SUB15688251	S357-M1_S26_L001_R1_001.fastq.gz, S357-M1_S26_L001_R2_001.fastq.gz
SRR35769233	WGS of child stool 355a	PRJNA1337292	SAMN52214477	ToBeReleased	2026-09-30	2025-10-10T15:35:51Z	2025-10-10T15:43:46Z	SUB15688251	S355-M1_S34_L001_R1_001.fastq.gz, S355-M1_S34_L001_R2_001.fastq.gz
SRR35769257	WGS of child stool 098	PRJNA1337292	SAMN52214458	ToBeReleased	2026-09-30	2025-10-10T15:35:55Z	2025-10-10T15:43:45Z	SUB15688251	S098-M1_S2_L001_R1_001.fastq.gz, S098-M1_S2_L001_R2_001.fastq.gz
SRR35769260	WGS of child stool 153	PRJNA1337292	SAMN52214461	ToBeReleased	2026-09-30	2025-10-10T15:35:55Z	2025-10-10T15:43:45Z	SUB15688251	S153-M1_S1_L001_R1_001.fastq.gz, S153-M1_S1_L001_R2_001.fastq.gz
SRR35769196	WGS of child stool 677	PRJNA1337292	SAMN52214508	ToBeReleased	2026-09-30	2025-10-10T15:35:48Z	2025-10-10T15:43:44Z	SUB15688251	S677-M1_S36_L001_R1_001.fastq.gz, S677-M1_S36_L001_R2_001.fastq.gz
SRR35769221	WGS of child stool 232b	PRJNA1337292	SAMN52214468	ToBeReleased	2026-09-30	2025-10-10T15:35:50Z	2025-10-10T15:43:44Z	SUB15688251	S232-M2_S66_L001_R1_001.fastq.gz, S232-M2_S66_L001_R2_001.fastq.gz
SRR35769199	WGS of child stool 430a	PRJNA1337292	SAMN52214488	ToBeReleased	2026-09-30	2025-10-10T15:35:49Z	2025-10-10T15:43:43Z	SUB15688251	S430-SM1_S82_L001_R1_001.fastq.gz, S430-SM1_S82_L001_R2_001.fastq.gz
SRR35769245	WGS of child stool 160	PRJNA1337292	SAMN52214463	ToBeReleased	2026-09-30	2025-10-10T15:35:53Z	2025-10-10T15:43:43Z	SUB15688251	S160-M1_S79_L001_R1_001.fastq.gz, S160-M1_S79_L001_R2_001.fastq.gz
SRR35769266	WGS of poultry stool 188	PRJNA1337292	SAMN52214443	ToBeReleased	2026-09-30	2025-10-10T15:35:56Z	2025-10-10T15:43:43Z	SUB15688251	L188-S1_S64_L001_R1_001.fastq.gz, L188-S1_S64_L001_R2_001.fastq.gz
SRR35769211	WGS of child stool 483a	PRJNA1337292	SAMN52214497	ToBeReleased	2026-09-30	2025-10-10T15:35:50Z	2025-10-10T15:43:42Z	SUB15688251	S483-M1_S14_L001_R1_001.fastq.gz, S483-M1_S14_L001_R2_001.fastq.gz
SRR35769255	WGS of child stool 081	PRJNA1337292	SAMN52214456	ToBeReleased	2026-09-30	2025-10-10T15:35:54Z	2025-10-10T15:43:42Z	SUB15688251	S081-M2_S49_L001_R1_001.fastq.gz, S081-M2_S49_L001_R2_001.fastq.gz
SRR35769216	WGS of child stool 458a	PRJNA1337292	SAMN52214492	ToBeReleased	2026-09-30	2025-10-10T15:35:50Z	2025-10-10T15:43:42Z	SUB15688251	S458-M1_S68_L001_R1_001.fastq.gz, S458-M1_S68_L001_R2_001.fastq.gz
SRR35769224	WGS of child stool 415	PRJNA1337292	SAMN52214485	ToBeReleased	2026-09-30	2025-10-10T15:35:51Z	2025-10-10T15:43:41Z	SUB15688251	S415-M1_S35_L001_R1_001.fastq.gz, S415-M1_S35_L001_R2_001.fastq.gz
SRR35769225	WGS of child stool 395	PRJNA1337292	SAMN52214484	ToBeReleased	2026-09-30	2025-10-10T15:35:51Z	2025-10-10T15:43:39Z	SUB15688251	S395-M3_S59_L001_R1_001.fastq.gz, S395-M3_S59_L001_R2_001.fastq.gz
SRR35769256	WGS of child stool 093	PRJNA1337292	SAMN52214457	ToBeReleased	2026-09-30	2025-10-10T15:35:55Z	2025-10-10T15:43:38Z	SUB15688251	S093-M2_S57_L001_R1_001.fastq.gz, S093-M2_S57_L001_R2_001.fastq.gz
SRR35769251	WGS of child stool 051	PRJNA1337292	SAMN52214452	ToBeReleased	2026-09-30	2025-10-10T15:35:54Z	2025-10-10T15:43:38Z	SUB15688251	S051-SM2_S41_L001_R1_001.fastq.gz, S051-SM2_S41_L001_R2_001.fastq.gz
SRR35769227	WGS of child stool 391a	PRJNA1337292	SAMN52214482	ToBeReleased	2026-09-30	2025-10-10T15:35:51Z	2025-10-10T15:43:37Z	SUB15688251	S391-M1_S44_L001_R1_001.fastq.gz, S391-M1_S44_L001_R2_001.fastq.gz
SRR35769258	WGS of child stool 123	PRJNA1337292	SAMN52214459	ToBeReleased	2026-09-30	2025-10-10T15:35:55Z	2025-10-10T15:43:37Z	SUB15688251	S123-M2_S72_L001_R1_001.fastq.gz, S123-M2_S72_L001_R2_001.fastq.gz
SRR35769264	WGS of poultry stool 005	PRJNA1337292	SAMN52214433	ToBeReleased	2026-09-30	2025-10-10T15:35:56Z	2025-10-10T15:43:37Z	SUB15688251	L005-M3_S85_L001_R1_001.fastq.gz, L005-M3_S85_L001_R2_001.fastq.gz
SRR35769213	WGS of child stool 472	PRJNA1337292	SAMN52214495	ToBeReleased	2026-09-30	2025-10-10T15:35:50Z	2025-10-10T15:43:37Z	SUB15688251	S472-M2_S30_L001_R1_001.fastq.gz, S472-M2_S30_L001_R2_001.fastq.gz
SRR35769203	WGS of child stool 594	PRJNA1337292	SAMN52214504	ToBeReleased	2026-09-30	2025-10-10T15:35:49Z	2025-10-10T15:43:36Z	SUB15688251	S594-M1_S52_L001_R1_001.fastq.gz, S594-M1_S52_L001_R2_001.fastq.gz
SRR35769236	WGS of child stool 310	PRJNA1337292	SAMN52214474	ToBeReleased	2026-09-30	2025-10-10T15:35:52Z	2025-10-10T15:43:36Z	SUB15688251	S310-SM1_S81_L001_R1_001.fastq.gz, S310-SM1_S81_L001_R2_001.fastq.gz
SRR35769244	WGS of child stool 171	PRJNA1337292	SAMN52214464	ToBeReleased	2026-09-30	2025-10-10T15:35:53Z	2025-10-10T15:43:35Z	SUB15688251	S171-M2_S5_L001_R1_001.fastq.gz, S171-M2_S5_L001_R2_001.fastq.gz
SRR35769218	WGS of child stool 437	PRJNA1337292	SAMN52214491	ToBeReleased	2026-09-30	2025-10-10T15:35:50Z	2025-10-10T15:43:35Z	SUB15688251	S437-S1_S3_L001_R1_001.fastq.gz, S437-S1_S3_L001_R2_001.fastq.gz
SRR35769232	WGS of child stool 355b	PRJNA1337292	SAMN52214478	ToBeReleased	2026-09-30	2025-10-10T15:35:51Z	2025-10-10T15:43:33Z	SUB15688251	S355-M2_S42_L001_R1_001.fastq.gz, S355-M2_S42_L001_R2_001.fastq.gz
SRR35769200	WGS of child stool 659	PRJNA1337292	SAMN52214507	ToBeReleased	2026-09-30	2025-10-10T15:35:49Z	2025-10-10T15:43:33Z	SUB15688251	S659-S1_S11_L001_R1_001.fastq.gz, S659-S1_S11_L001_R2_001.fastq.gz
SRR35769214	WGS of child stool 470	PRJNA1337292	SAMN52214494	ToBeReleased	2026-09-30	2025-10-10T15:35:50Z	2025-10-10T15:43:32Z	SUB15688251	S470-M2_S22_L001_R1_001.fastq.gz, S470-M2_S22_L001_R2_001.fastq.gz
SRR35769210	WGS of child stool 483b	PRJNA1337292	SAMN52214498	ToBeReleased	2026-09-30	2025-10-10T15:35:49Z	2025-10-10T15:43:32Z	SUB15688251	S483-SM1_S54_L001_R1_001.fastq.gz, S483-SM1_S54_L001_R2_001.fastq.gz
SRR35769194	WGS of poultry stool 174	PRJNA1337292	SAMN52214441	ToBeReleased	2026-09-30	2025-10-10T15:35:48Z	2025-10-10T15:43:31Z	SUB15688251	L174-S1_S71_L001_R1_001.fastq.gz, L174-S1_S71_L001_R2_001.fastq.gz
SRR35769209	WGS of child stool 493	PRJNA1337292	SAMN52214499	ToBeReleased	2026-09-30	2025-10-10T15:35:49Z	2025-10-10T15:43:31Z	SUB15688251	S493-SM1_S62_L001_R1_001.fastq.gz, S493-SM1_S62_L001_R2_001.fastq.gz
SRR35769241	WGS of child stool 220	PRJNA1337292	SAMN52214467	ToBeReleased	2026-09-30	2025-10-10T15:35:52Z	2025-10-10T15:43:30Z	SUB15688251	S220-M3_S87_L001_R1_001.fastq.gz, S220-M3_S87_L001_R2_001.fastq.gz
SRR35769198	WGS of child stool 434	PRJNA1337292	SAMN52214489	ToBeReleased	2026-09-30	2025-10-10T15:35:49Z	2025-10-10T15:43:30Z	SUB15688251	S434-SM1_S38_L001_R1_001.fastq.gz, S434-SM1_S38_L001_R2_001.fastq.gz
SRR35769208	WGS of child stool 507	PRJNA1337292	SAMN52214500	ToBeReleased	2026-09-30	2025-10-10T15:35:49Z	2025-10-10T15:43:29Z	SUB15688251	S507-SM1_S4_L001_R1_001.fastq.gz, S507-SM1_S4_L001_R2_001.fastq.gz
SRR35769226	WGS of child stool 391b	PRJNA1337292	SAMN52214483	ToBeReleased	2026-09-30	2025-10-10T15:35:51Z	2025-10-10T15:43:29Z	SUB15688251	S391-M2_S19_L001_R1_001.fastq.gz, S391-M2_S19_L001_R2_001.fastq.gz
SRR35769247	WGS of goat stool 284	PRJNA1337292	SAMN52214449	ToBeReleased	2026-09-30	2025-10-10T15:35:53Z	2025-10-10T15:43:29Z	SUB15688251	L284-M1_S39_L001_R1_001.fastq.gz, L284-M1_S39_L001_R2_001.fastq.gz
SRR35769259	WGS of child stool 127	PRJNA1337292	SAMN52214460	ToBeReleased	2026-09-30	2025-10-10T15:35:55Z	2025-10-10T15:43:29Z	SUB15688251	S127-M1_S10_L001_R1_001.fastq.gz, S127-M1_S10_L001_R2_001.fastq.gz
SRR35769252	WGS of child stool 058	PRJNA1337292	SAMN52214453	ToBeReleased	2026-09-30	2025-10-10T15:35:54Z	2025-10-10T15:43:29Z	SUB15688251	S058-M1_S17_L001_R1_001.fastq.gz, S058-M1_S17_L001_R2_001.fastq.gz
SRR35769237	WGS of child stool 304	PRJNA1337292	SAMN52214473	ToBeReleased	2026-09-30	2025-10-10T15:35:52Z	2025-10-10T15:43:29Z	SUB15688251	S304-M1_S88_L001_R1_001.fastq.gz, S304-M1_S88_L001_R2_001.fastq.gz
SRR35769240	WGS of child stool 267	PRJNA1337292	SAMN52214471	ToBeReleased	2026-09-30	2025-10-10T15:35:52Z	2025-10-10T15:43:29Z	SUB15688251	S267-M1_S50_L001_R1_001.fastq.gz, S267-M1_S50_L001_R2_001.fastq.gz
SRR35769248	WGS of child stool 023	PRJNA1337292	SAMN52214450	ToBeReleased	2026-09-30	2025-10-10T15:35:53Z	2025-10-10T15:43:28Z	SUB15688251	S023-M2_S77_L001_R1_001.fastq.gz, S023-M2_S77_L001_R2_001.fastq.gz
SRR35769254	WGS of child stool 076	PRJNA1337292	SAMN52214455	ToBeReleased	2026-09-30	2025-10-10T15:35:54Z	2025-10-10T15:43:28Z	SUB15688251	S076-M1_S65_L001_R1_001.fastq.gz, S076-M1_S65_L001_R2_001.fastq.gz
SRR35769239	WGS of pig stool 138	PRJNA1337292	SAMN52214436	ToBeReleased	2026-09-30	2025-10-10T15:35:52Z	2025-10-10T15:43:27Z	SUB15688251	L138-S1_S16_L001_R1_001.fastq.gz, L138-S1_S16_L001_R2_001.fastq.gz
SRR35769217	WGS of poultry stool 161	PRJNA1337292	SAMN52214438	ToBeReleased	2026-09-30	2025-10-10T15:35:50Z	2025-10-10T15:43:26Z	SUB15688251	L161-S1_S56_L001_R1_001.fastq.gz, L161-S1_S56_L001_R2_001.fastq.gz
SRR35769242	WGS of child stool 219	PRJNA1337292	SAMN52214466	ToBeReleased	2026-09-30	2025-10-10T15:35:53Z	2025-10-10T15:43:25Z	SUB15688251	S219-SM1_S80_L001_R1_001.fastq.gz, S219-SM1_S80_L001_R2_001.fastq.gz
SRR35769230	WGS of child stool 364	PRJNA1337292	SAMN52214480	ToBeReleased	2026-09-30	2025-10-10T15:35:51Z	2025-10-10T15:43:23Z	SUB15688251	S364-M1_S51_L001_R1_001.fastq.gz, S364-M1_S51_L001_R2_001.fastq.gz
SRR35769206	WGS of poultry stool 168	PRJNA1337292	SAMN52214439	ToBeReleased	2026-09-30	2025-10-10T15:35:49Z	2025-10-10T15:43:19Z	SUB15688251	L168-M3_S92_L001_R1_001.fastq.gz, L168-M3_S92_L001_R2_001.fastq.gz
SRR35769235	WGS of child stool 324	PRJNA1337292	SAMN52214475	ToBeReleased	2026-09-30	2025-10-10T15:35:52Z	2025-10-10T15:43:16Z	SUB15688251	S324-M1_S67_L001_R1_001.fastq.gz, S324-M1_S67_L001_R2_001.fastq.gz
SRR35769234	WGS of child stool 339	PRJNA1337292	SAMN52214476	ToBeReleased	2026-09-30	2025-10-10T15:35:52Z	2025-10-10T15:43:15Z	SUB15688251	S339-SM3_S74_L001_R1_001.fastq.gz, S339-SM3_S74_L001_R2_001.fastq.gz
SRR35769197	WGS of child stool 435	PRJNA1337292	SAMN52214490	ToBeReleased	2026-09-30	2025-10-10T15:35:49Z	2025-10-10T15:43:11Z	SUB15688251	S435-S1_S89_L001_R1_001.fastq.gz, S435-S1_S89_L001_R2_001.fastq.gz
SRR35769238	WGS of child stool 301	PRJNA1337292	SAMN52214472	ToBeReleased	2026-09-30	2025-10-10T15:35:52Z	2025-10-10T15:43:09Z	SUB15688251	S301-M3_S58_L001_R1_001.fastq.gz, S301-M3_S58_L001_R2_001.fastq.gz
SRR35769243	WGS of child stool 211	PRJNA1337292	SAMN52214465	ToBeReleased	2026-09-30	2025-10-10T15:35:53Z	2025-10-10T15:43:09Z	SUB15688251	S211-M1_S86_L001_R1_001.fastq.gz, S211-M1_S86_L001_R2_001.fastq.gz
