# Supplementary material for: Genomic diversity of diarrheagenic multidrug-resistant Escherichia coli across asymptomatic children and livestock in Nairobi, Kenya
Source: PLOS Glob Public Health. 2026 Apr 1;6(4):e0005644. doi: 10.1371/journal.pgph.0005644 (PMC13042725; doi:10.1371/journal.pgph.0005644)
Supplement: S2 Table — (XLSX) [file pgph.0005644.s002.xlsx]

## Sheet: Sheet1
Functional Class	Virulence factor	Function	Pathotype	Frequency (n/77)
Colonization	eae	attaching and effacing of enterocyte	EPEC, EHEC	19
	tir	translocated intimin receptor	EPEC, EHEC	19
	csgA	curli fimbriae	EPEC, EHEC	45
	fimH	type I fimbriae	ETEC, AIEC	62
	nleB	biofilm formation	EHEC	16
	aafA	aggregative adhesion fimbria	EAEC	4
	toxB	biofilm and adhesion establishment	EHEC	2
	aggR	attachment and adherence	EAEC	13
	aap	dispersin, dispersion of EAEC	EAEC	18
	afaA	Afa/Dr adhesins, IL-8 secretion	DAEC	7
Fitness	iutA	aerobactin synthesis	EIEC	27
	fyuA	ferric yersiniabactin uptake	AIEC	39
	kpsE	capsule synthesis	AIEC	27
	kpsMII	capsule synthesis	AIEC	11
Toxins	eltI	watery diarrhea	ETEC	8
	eatA	SPATE	ETEC, EIEC	5
	astA	enteroaggregative heat-stable toxin, secretory diarrhea	ETEC	27
	pet	SPATE, plasmid encoded toxin, inducing epithelial cell extrusion, host cell entering	EAEC, DAEC	6
	pic	SPATE, ShET1 expression, inducing epithelial cell extrusion, mucolytic activity	EIEC, EAEC	15
	sat	SPATE, secreted autotransporter toxin, impairing tight junction, mediating autophagy	EAEC, DAEC	13
	sigA	SPATE, cytotoxin, accumulation of intestinal fluid	EIEC, EAEC, DAEC	3
	sepA	shigella extracellular enterotoxin, cytotoxin, IgA protease like homologue	EAEC	1
	hlyE	alpha hemolysin toxin	EAEC	65
Effectors	espA	translocator structures of T3SS, E. coli common pili	EPEC, ETEC	18
	espB	translocator structures of T3SS, phagocytosis inhibition	EPEC	6
	espC	cleavage of T3SS translocator structures	EPEC	5
	espF	mitochondrial death, tight junction disruption, immune evasion, host cell death	EPEC, EHEC	7
	espJ	phagocytosis inhibition, biofilm formation	EPEC, EHEC	13
	espP	cleavage of T3SS translocator structures	EPEC, DAEC	1
	nleA	inflammasome activation, tight junction disruption, cytokines secretion inhibition	EPEC	5
	etpD	Autotransporter protein	ETEC	2
	cif	cell cycle disruption, delays apoptosis	EPEC	11
	aaiC	type VI secretion system (T6SS)	EAEC	13
	ibeA	invasion protein ibeA	AIEC	1
